# Supplementary material for: Global gene expression and chromatin accessibility of the peripheral nervous system in animal models of persistent pain
Source: J Neuroinflammation. 2021 Aug 26;18:185. doi: 10.1186/s12974-021-02228-6 (PMC8390277; doi:10.1186/s12974-021-02228-6)
Supplement: Supplementary file 2 — Additional file 2: Supplemental Table 1. Genomic locations and PCR primers for luciferase assay constructs. [file 12974_2021_2228_MOESM2_ESM.xlsx]

## Sheet: Supp Table 1
Supplemental table 1. Genomic locations and PCR primers for luciferase assay constructs
Plasmid ID	region amplified	size of region	Left primer sequence	Right primer sequence
A	chr6:144123318-144124010	693	TAATACGCGTCATGTTTCACCTTTCGGCATTT	GCGCAGATCTGAATTAAAGGTGTGCGCTGC
B	chr7:72282622-72283216	615	TATCACGCGTACAATCTGTATCTTCGACTTCCT	AGCTAGATCTTCCTCTTCTCTTTCGGTTTGGA
C	chr7:76825820-76826319	520	TACTACGCGTAACACTGAATAAAACAAGAGCTCT	TCTCAGATCTATGTCTAGTTGTTCGTTTGTCCT
D	chr14:48665279-48665702	444	TAATACGCGTAGTCCATAAATGAAAGCGAGATGA	TAATAGATCTTACCTTCCAACGTTTTATGTGG
